# Supplementary material for: Dysembryogenetic Pathogenesis of Basal Cell Carcinoma: The Evidence to Date
Source: Int J Mol Sci. 2024 Aug 2;25(15):8452. doi: 10.3390/ijms25158452 (PMC11312899; doi:10.3390/ijms25158452)
Supplement: Supplementary file 1 [file ijms-25-08452-s001.zip]

Archive with 1 entries (1 files):
- ijms-3051616-supplementary.pdf
